# Supplementary material for: Weak Epistasis Generally Stabilizes Phenotypes in a Mouse Intercross
Source: PLoS Genet. 2016 Feb 1;12(2):e1005805. doi: 10.1371/journal.pgen.1005805 (PMC4734753; doi:10.1371/journal.pgen.1005805)
Supplement: S3 Table — The first column displays the name of the linkage block, and subsequent columns show the names of the markers in the linkage block. All marker names are prefixed with a chromosome label. Markers designated “locX” are imputed pseudomarkers obtained from R/qtl (Methods). (TXT) [file pgen.1005805.s003.txt]

sex	sex
Final.IGF.1	Final.IGF.1
Chr1_1	Chr1_D1Mit64	Chr1_loc12	Chr1_D1Mit236	Chr1_loc24	Chr1_D1Mit7	Chr1_loc36	Chr1_D1Mit386	Chr1_loc48
Chr1_2	Chr1_loc60	Chr1_D1Mit14	Chr1_loc72	Chr1_D1Mit540	Chr1_loc84	Chr1_D1Mit17
Chr2_1	Chr2_D2Mit365	Chr2_loc12	Chr2_D2Mit323	Chr2_loc24
Chr2_2	Chr2_loc36	Chr2_D2MIT206	Chr2_D2Mit395	Chr2_loc48
Chr2_3	Chr2_D2MIT285	Chr2_loc60	Chr2_loc72	Chr2_D2MIT113
Chr3_1	Chr3_D3Mit60	Chr3_D3MIT131	Chr3_loc12	Chr3_D3MIT178	Chr3_loc24	Chr3_D3Mit230	Chr3_loc36
Chr3_2	Chr3_loc48	Chr3_D3Mit57	Chr3_loc60	Chr3_D3Mit258	Chr3_loc72	Chr3_D3Mit19
Chr4_1	Chr4_D4MIT104	Chr4_loc12	Chr4_loc24	Chr4_D4Mit111	Chr4_loc36	Chr4_D4Mit15	Chr4_loc48
Chr4_2	Chr4_loc60	Chr4_D4Mit170	Chr4_loc72	Chr4_D4Mit42
Chr5_1	Chr5_D5Mit146	Chr5_loc12	Chr5_D5Mit66	Chr5_loc24	Chr5_D5Mit200	Chr5_loc36
Chr5_2	Chr5_D5MIT88	Chr5_loc48	Chr5_loc60	Chr5_D5Mit95	Chr5_loc72	Chr5_loc84	Chr5_D5Mit143
Chr6_1	Chr6_D6Mit86	Chr6_loc12	Chr6_D6Mit74	Chr6_loc24	Chr6_loc36
Chr6_2	Chr6_loc48	Chr6_loc60	Chr6_D6Mit52	Chr6_loc72	Chr6_D6Mit14
Chr7_1	Chr7_D7Mit75	Chr7_loc12	Chr7_D7Mit228	Chr7_loc24	Chr7_loc36	Chr7_D7MIT93	Chr7_loc48
Chr7_2	Chr7_D7MIT7	Chr7_loc60	Chr7_loc72	Chr7_D7Mit332	Chr7_loc84	Chr7_D7Mit259
Chr8_1	Chr8_D8Mit124	Chr8_loc12	Chr8_D8Mit292	Chr8_loc24	Chr8_D8MIT75	Chr8_loc36
Chr8_2	Chr8_loc48	Chr8_D8Mit200	Chr8_loc60	Chr8_D8Mit92
Chr9_1	Chr9_D9Mit90	Chr9_D9Mit1001	Chr9_D9Mit253	Chr9_D9Mit1006	Chr9_loc12	Chr9_D9Mit259	Chr9_loc24
Chr9_2	Chr9_D9Mit12	Chr9_loc36	Chr9_loc48	Chr9_D9Mit151
Chr10_1	Chr10_D10Mit77	Chr10_D10Mit126	Chr10_loc12	Chr10_loc24
Chr10_2	Chr10_loc36	Chr10_loc48	Chr10_D10MIT96	Chr10_loc60	Chr10_D10Mit14
Chr11_1	Chr11_D11Mit2	Chr11_loc12	Chr11_D11Mit188	Chr11_loc24	Chr11_D11MIT30	Chr11_loc36
Chr11_2	Chr11_loc48	Chr11_D11Mit213	Chr11_loc60	Chr11_loc72	Chr11_D11Mit214
Chr12_1	Chr12_D12Mit169	Chr12_D12Mit60	Chr12_loc12
Chr12_2	Chr12_D12Mit201	Chr12_loc24	Chr12_D12Mit5	Chr12_loc36	Chr12_loc48	Chr12_D12MIT133
Chr13_1	Chr13_D13Mit16	Chr13_D13Mit88	Chr13_loc12
Chr13_2	Chr13_loc24	Chr13_D13Mit125	Chr13_loc36	Chr13_loc48	Chr13_D16Mit132	Chr13_D13Mit35
Chr14_1	Chr14_D14Mit98	Chr14_loc12	Chr14_D14MIT60	Chr14_loc24	Chr14_D14Mit5
Chr14_2	Chr14_D14Mit68	Chr14_loc36	Chr14_loc48	Chr14_D14Mit75
Chr15_1	Chr15_D15MIT80	Chr15_loc12	Chr15_D15MIT143	Chr15_loc24	Chr15_D15Mit67
Chr15_2	Chr15_loc36	Chr15_D15Mit242
Chr16_1	Chr16_D16Mit60	Chr16_D16Mit5	Chr16_loc12	Chr16_D16Mit189	Chr16_loc24	Chr16_D16Mit86
Chr17_1	Chr17_D17Mit164	Chr17_loc12	Chr17_D17MIT175	Chr17_loc24	Chr17_D17Mit20
Chr17_2	Chr17_loc36	Chr17_D17Mit39	Chr17_loc48	Chr17_D17Mit76
Chr18_1	Chr18_D18Mit64	Chr18_D18Mit147	Chr18_loc12	Chr18_loc24	Chr18_D18Mit123
Chr18_2	Chr18_loc36	Chr18_D18Mit9	Chr18_loc48	Chr18_D18Mit4
Chr19_1	Chr19_D19Mit68	Chr19_loc12	Chr19_D19Mit40	Chr19_loc24	Chr19_D19MIT88
Chr19_2	Chr19_D19MIT17	Chr19_loc36	Chr19_loc48	Chr19_D19MIT108
