# Supplementary material for: Weak Epistasis Generally Stabilizes Phenotypes in a Mouse Intercross
Source: PLoS Genet. 2016 Feb 1;12(2):e1005805. doi: 10.1371/journal.pgen.1005805 (PMC4734753; doi:10.1371/journal.pgen.1005805)
Supplement: S4 Table — A tab-delimited file containing information about linkage block effects in the single-marker scan. Information includes the number of markers in each linkage block, genomic start and stop positions, standardized effect sizes and significance levels for each eigentrait, as well as a gene count for the block. Only protein coding genes were included in the count. (TXT) [file pgen.1005805.s004.txt]

num.markers	chr	start.pos	end.pos	ET1_ET1_ET1_max.marker	ET1_ET1_ET1_max.effect	ET1_sig.level	ET2_ET2_ET2_max.marker	ET2_ET2_ET2_max.effect	ET2_sig.level	ET3_ET3_ET3_max.marker	ET3_ET3_ET3_max.effect	ET3_sig.level	gene.count
Chr1_1	8	1	12846696	100400482	Chr1_loc48	1.80085432284303	not significant	Chr1_loc48	10.1487631897628	0.01	Chr1_loc48	-2.72382961309432	not significant	1206
Chr1_2	6	1	122193616.135798	189571254	Chr1_D1Mit540	3.64770717527401	0.05	Chr1_loc60	10.6376335667255	0.01	Chr1_loc60	-3.47872029331658	0.05	592
Chr2_1	7	2	27806820	119524913	Chr2_D2Mit395	5.14707721387945	0.01	Chr2_D2Mit395	4.26734976420548	0.01	Chr2_D2MIT206	1.46289712534251	not significant	1646
Chr2_2	5	2	129317193.253629	175378526.558573	Chr2_loc48	5.446409391967	0.01	Chr2_loc60	5.22978846111106	0.01	Chr2_loc48	0.986067383373861	not significant	623
Chr3_1	7	3	6808535	82562372	Chr3_D3MIT131	-0.688427250889554	not significant	Chr3_D3MIT131	-2.21560958019882	not significant	Chr3_loc24	6.24920734188974	0.01	1039
Chr3_2	6	3	95886261.3853455	143250705	Chr3_D3Mit258	0.32271938544513	not significant	Chr3_loc48	-1.10608518256125	not significant	Chr3_loc48	5.66278369970948	0.01	442
Chr4_1	6	4	8426721	91556462	Chr4_D4Mit15	3.57502364439536	0.05	Chr4_loc36	5.536427150934	0.01	Chr4_D4Mit15	11.186605760749	0.01	1317
Chr4_2	5	4	99028220.0834089	151569994	Chr4_loc48	3.31270690207636	not significant	Chr4_loc60	6.85163403489388	0.01	Chr4_loc60	15.6605075734757	0.01	822
Chr5_1	6	5	8840693	75674932.1755804	Chr5_D5Mit66	1.4700683613324	not significant	Chr5_loc24	-2.28394431484601	not significant	Chr5_loc36	3.17108351944302	not significant	1278
Chr5_2	7	5	94188667	167797598.785468	Chr5_loc72	-3.29423309839155	not significant	Chr5_D5Mit143	-0.715837904903101	not significant	Chr5_D5MIT88	3.20254581674613	not significant	732
Chr6_1	5	6	4464884	72558115.2886125	Chr6_loc12	-4.18852268228856	0.01	Chr6_D6Mit74	-2.34526062929191	not significant	Chr6_loc12	-2.11492880787358	not significant	1153
Chr6_2	5	6	95588781.9410844	145655856	Chr6_loc72	2.29033779050224	not significant	Chr6_D6Mit14	3.39631602112216	0.05	Chr6_loc48	-1.32018041295883	not significant	480
Chr7_1	7	7	6572219	99436246.7276019	Chr7_loc36	-2.66041506171179	not significant	Chr7_loc12	4.47079221746758	0.01	Chr7_loc36	5.21353663090457	0.01	1964
Chr7_2	6	7	118394038	168528246.685017	Chr7_D7Mit332	1.12968538126238	not significant	Chr7_D7Mit259	1.98192682430729	not significant	Chr7_D7MIT7	4.09566750321167	0.01	419
Chr8_1	6	8	14723160	83653138.9484408	Chr8_D8Mit124	-3.27351693337288	not significant	Chr8_loc36	9.37160117139532	0.01	Chr8_loc36	-5.52870391904112	0.01	974
Chr8_2	4	8	106683805.600913	129714472.253385	Chr8_loc48	-1.692187928746	not significant	Chr8_loc48	7.84327518905736	0.01	Chr8_loc48	-5.34616341654719	0.01	226
Chr9_1	5	9	32500455	57196084.8647475	Chr9_D9Mit1006	-4.37032895620181	0.01	Chr9_D9Mit90	4.59530708692294	0.01	Chr9_loc12	-3.70536656564654	0.05	1019
Chr9_2	6	9	69831043	126288084.822163	Chr9_loc24	-2.85355521235176	not significant	Chr9_D9Mit151	-4.16701829846926	0.01	Chr9_loc48	-4.13728227127534	0.01	531
Chr10_1	4	10	9396646	51883293.9124665	Chr10_D10Mit77	-5.30396909036305	0.01	Chr10_D10Mit77	-5.64525929259329	0.01	Chr10_loc24	-2.65749049512298	not significant	1004
Chr10_2	5	10	74913960.5649383	120975293.869882	Chr10_loc36	-4.20554661747799	0.01	Chr10_D10Mit14	1.64235001002004	not significant	Chr10_loc60	-5.57246562337015	0.01	658
Chr11_1	6	11	12318637	83111918.2821077	Chr11_D11MIT30	1.0631364329744	not significant	Chr11_loc36	10.2993626948273	0.01	Chr11_loc36	-1.68159100627897	not significant	1545
Chr11_2	5	11	94546357	152203918.239523	Chr11_D11Mit214	-2.59984001830336	not significant	Chr11_loc48	9.33139266063693	0.01	Chr11_loc48	-1.54776567560721	not significant	616
Chr12_1	5	12	15291025	72291461	Chr12_D12Mit169	2.23040788582622	not significant	Chr12_loc24	1.58709482379581	not significant	Chr12_D12Mit169	-2.21897756498345	not significant	653
Chr12_2	4	12	80909934	110298027	Chr12_D12Mit5	1.07325964388993	not significant	Chr12_loc48	3.06649377514652	not significant	Chr12_D12MIT133	-2.00323162515762	not significant	327
Chr13_1	4	13	20293442	59990472.4185807	Chr13_D13Mit88	-0.982454519534244	not significant	Chr13_loc12	8.21254707865135	0.01	Chr13_D13Mit88	-2.73922114670177	not significant	806
Chr13_2	5	13	80722755	119339644	Chr13_D16Mit132	2.34923775940061	not significant	Chr13_D13Mit125	4.31076845744709	0.01	Chr13_D13Mit35	2.17658994661368	not significant	217
Chr14_1	5	14	16523711	59724967	Chr14_loc12	-4.06640525099834	0.01	Chr14_D14Mit98	-0.786442496193676	not significant	Chr14_loc24	8.04988803722942	0.01	806
Chr14_2	4	14	40189963	105710759.934846	Chr14_loc36	-2.60015262190542	not significant	Chr14_D14Mit75	1.92472600701923	not significant	Chr14_loc36	7.22263406867571	0.01	622
Chr15_1	4	15	7865616	53394681.4115349	Chr15_loc24	6.37242110077209	0.01	Chr15_D15MIT143	-2.8968414623515	not significant	Chr15_loc12	5.64960038916263	0.01	783
Chr15_2	3	15	70201865	90390262	Chr15_D15Mit67	5.45721901730657	0.01	Chr15_D15Mit242	-2.86632023572019	not significant	Chr15_D15Mit67	3.25912910749696	not significant	562
Chr16_1	6	16	32704091	93134067	Chr16_loc12	3.62778066409514	0.05	Chr16_D16Mit60	3.28945732496464	not significant	Chr16_D16Mit189	-0.595868274164549	not significant	395
Chr17_1	5	17	3924615	57227447	Chr17_loc12	-9.01282579476319	0.01	Chr17_loc24	5.44605431933596	0.01	Chr17_loc12	-4.02606771713509	0.01	1073
Chr17_2	4	17	73135801.1771454	96166467.8296172	Chr17_loc36	-8.68923179879483	0.01	Chr17_D17Mit76	7.45385462000944	0.01	Chr17_loc36	-2.26331098794866	not significant	109
Chr18_1	5	18	6108404	55970605	Chr18_loc24	4.14288698344469	0.01	Chr18_D18Mit123	3.27505199780605	not significant	Chr18_D18Mit147	1.8297677651673	not significant	514
Chr18_2	4	18	68535229	100680478.493502	Chr18_loc36	4.50579470631012	0.01	Chr18_loc36	3.63194062218118	0.05	Chr18_D18Mit4	0.439732587847874	not significant	87
Chr19_1	5	19	3645155	52554254.0009418	Chr19_D19Mit40	-3.24304280061268	not significant	Chr19_D19Mit68	3.62308700903511	0.05	Chr19_D19MIT88	-5.49040492879845	0.01	715
Chr19_2	4	19	45551600	98615587.3058855	Chr19_D19MIT17	-2.24077155418523	not significant	Chr19_D19MIT17	1.94234116178088	not significant	Chr19_D19MIT17	-4.59355216172915	0.01	118
sex	1	0	1	1	sex	22.6527997381669	0.01	sex	-12.5942655737917	0.01	sex	-15.3601144417516	0.01	0
Final.IGF.1	1	0	2	2	Final.IGF.1	4.04769565391827	0.01	Final.IGF.1	10.1239883336486	0.01	Final.IGF.1	8.707700578626	0.01	0
