# Supplementary material for: Weak Epistasis Generally Stabilizes Phenotypes in a Mouse Intercross
Source: PLoS Genet. 2016 Feb 1;12(2):e1005805. doi: 10.1371/journal.pgen.1005805 (PMC4734753; doi:10.1371/journal.pgen.1005805)
Supplement: S5 Table — A tab-delimited file containing information about genes that are likely candidates for interacting with IGF1 to influence bone density. The table lists evidence to support each gene’s candidacy. (TXT) [file pgen.1005805.s005.txt]

Symbol	Full Name	brief description	correlation to IGF -- Pearson's r (p value)	expressed in bone	differentially expressed in C3H/B6 liver	potential link to bone density	upstream variant within 1kbp	5' UTR variants	splice region variants	missense variants	3' UTR variants	downstream variant within 1kbp
Kitl	Kit ligand	"cytokine that binds to c-kit receptor. Involved in hematopoeisis, spermatogenesis, and melanogenesis"	0.67 (0.016)	yes	yes (p = 0.012)	angiogenesis	9	2	1	1	28	98
Esr1	Estrogen receptor 1 (alpha)	 A transcription factor and one of two estrogen receptiors activated by estrogen.	0.57 (0.053)	yes	no (p = 0.25)	devlopmental	7	-	1	1	7	92
Nr1h4	"Nuclear receptor subfamily 1, group H, member 4"	"bile acid receptor involved in bile acid synthesis from cholesterol, regulation of liver triglyceride levels"	-0.44 (0.15)	no	no (p = 0.51)	NA	31	-	-	3	-	6
Ctgf	connective tissue growth factor	"involved in cell adhesion, migration, proliferation, angiogenesis, skeletal development, and wound repair"	-0.44 (0.15)	yes	no (p = 0.11)	directly involved in bone divelopment	15	1	1	1	2	9
Bicc1	bicaudal homolog 1	RNA-binding protein that modulates protein translation during development	0.63 (0.029)	yes	no (p = 0.25)	"skeletal system development, ECM organization"	55	-	5	-	6	66
